# Supplementary material for: Human colorectal mucosal microbiota correlates with its host niche physiology revealed by endomicroscopy
Source: Sci Rep. 2016 Feb 26;6:21952. doi: 10.1038/srep21952 (PMC4768150; doi:10.1038/srep21952)
Supplement: Supplementary Table S1 [file srep21952-s2.xls]

## Sheet: Sheet1
Taxa	LogMaxMean	Cluster	LDA score	pValue
Firmicutes.Negativicutes.Selenomonadales.Veillonellaceae	4.239	Cluster_1	3.87858	0.00122817
Actinobacteria.Actinobacteria.Coriobacteriales.Coriobacteriaceae	3.49885	Cluster_1	3.40251	3.78864e-07
Bacteroidetes.Bacteroidia.Bacteroidales.Porphyromonadaceae.Butyricimonas	3.16332	Cluster_1	3.84721	0.0473972
Firmicutes.Erysipelotrichia	4.06226	Cluster_1	3.53374	0.0193911
Bacteroidetes.Bacteroidia.Bacteroidales.Prevotellaceae	5.81283	Cluster_1	5.51822	1.08385e-05
Firmicutes.Negativicutes.Selenomonadales	4.2398	Cluster_1	3.87773	0.000764983
Firmicutes.Erysipelotrichia.Erysipelotrichales	4.06226	Cluster_1	3.53374	0.0193911
Firmicutes.Negativicutes	4.2398	Cluster_1	3.87773	0.000764983
Firmicutes.Erysipelotrichia.Erysipelotrichales.Erysipelotrichaceae	4.06226	Cluster_1	3.53374	0.0193911
Actinobacteria.Actinobacteria.Coriobacteriales	3.49885	Cluster_1	3.40216	3.78864e-07
Firmicutes.Negativicutes.Selenomonadales.Veillonellaceae.Megamonas	4.13261	Cluster_1	3.85908	0.0150278
Bacteroidetes.Bacteroidia	5.85907	Cluster_1	5.52755	2.41471e-12
Firmicutes.Clostridia.Clostridiales.Lachnospiraceae.Pseudobutyrivibrio	4.18375	Cluster_1	3.86806	2.20826e-05
Bacteroidetes.Bacteroidia.Bacteroidales	5.85907	Cluster_1	5.52755	2.41471e-12
Proteobacteria.Betaproteobacteria.Burkholderiales.Comamonadaceae.Comamonas	2.94663	Cluster_1	3.75021	0.016366
Bacteroidetes.Bacteroidia.Bacteroidales.Prevotellaceae.Prevotella	5.81191	Cluster_1	5.51777	2.57897e-05
Actinobacteria.Actinobacteria.Coriobacteriales.Coriobacteriaceae.Collinsella	3.45588	Cluster_1	3.55736	4.31998e-07
Bacteroidetes	5.85963	Cluster_1	5.5179	1.92153e-12
Firmicutes.Clostridia.Clostridiales.Ruminococcaceae.Flavonifractor	2.88723	Cluster_2	3.70004	0.00470654
Firmicutes.unclassified.unclassified.unclassified	3.5423	Cluster_2	3.27892	0.00501284
Firmicutes.Clostridia.Clostridiales.Ruminococcaceae	5.131	Cluster_2	4.73147	4.04171e-08
Firmicutes.Clostridia.Clostridiales.Lachnospiraceae.Clostridium_XlVa	3.88419	Cluster_2	3.6404	7.73838e-08
Firmicutes.Clostridia.Clostridiales	5.525	Cluster_2	5.03955	2.61037e-08
Proteobacteria.Gammaproteobacteria.Pasteurellales.Pasteurellaceae.Haemophilus	3.27571	Cluster_2	3.32093	0.0153419
Firmicutes.Clostridia.Clostridiales.Lachnospiraceae.unclassified	5.07165	Cluster_2	4.61116	2.72831e-07
Firmicutes.Clostridia.Clostridiales.Ruminococcaceae.Faecalibacterium	4.88866	Cluster_2	4.46302	3.10055e-07
Firmicutes.Clostridia	5.52503	Cluster_2	5.03958	2.61037e-08
Bacteroidetes.Bacteroidia.Bacteroidales.Bacteroidaceae.Bacteroides	5.44936	Cluster_2	5.05638	2.07375e-10
Proteobacteria.Gammaproteobacteria.Pasteurellales	3.30405	Cluster_2	3.2525	0.0214299
Firmicutes.unclassified	3.5423	Cluster_2	3.27892	0.00501284
Firmicutes.Clostridia.Clostridiales.Ruminococcaceae.Butyricicoccus	3.13482	Cluster_2	3.80428	0.00607095
Firmicutes.unclassified.unclassified.unclassified.unclassified	3.5423	Cluster_2	3.27892	0.00501284
Proteobacteria.Betaproteobacteria.Burkholderiales.Sutterellaceae.Parasutterella	3.61708	Cluster_2	3.48986	0.00197224
Proteobacteria.Gammaproteobacteria.Pasteurellales.Pasteurellaceae	3.30405	Cluster_2	3.25485	0.0214299
Firmicutes.Clostridia.Clostridiales.Ruminococcaceae.Ruminococcus	4.20209	Cluster_2	3.84234	5.40594e-05
Firmicutes.Negativicutes.Selenomonadales.Veillonellaceae.Veillonella	3.61244	Cluster_2	3.40816	0.00119366
Firmicutes.Clostridia.Clostridiales.Ruminococcaceae.unclassified	4.58321	Cluster_2	4.22958	2.56899e-06
Bacteroidetes.Bacteroidia.Bacteroidales.Bacteroidaceae	5.44936	Cluster_2	5.05638	2.07375e-10
Firmicutes.Clostridia.Clostridiales.Lachnospiraceae	5.25872	Cluster_2	4.77863	3.34114e-07
Firmicutes.Clostridia.Clostridiales.unclassified.unclassified	3.83229	Cluster_2	3.49874	0.00158544
Bacteroidetes.Bacteroidia.Bacteroidales.Rikenellaceae.Alistipes	4.05101	Cluster_2	3.69347	9.93271e-06
Firmicutes.Clostridia.Clostridiales.Lachnospiraceae.Roseburia	4.13721	Cluster_2	3.79025	4.81481e-07
Bacteroidetes.Bacteroidia.Bacteroidales.Rikenellaceae	4.05101	Cluster_2	3.69347	9.93271e-06
Firmicutes.Clostridia.Clostridiales.unclassified	3.83229	Cluster_2	3.49874	0.00158544
Bacteroidetes.Bacteroidia.Bacteroidales.Porphyromonadaceae.Parabacteroides	4.28616	Cluster_2	3.96967	4.16206e-09
Firmicutes.unclassified.unclassified	3.5423	Cluster_2	3.27892	0.00501284
Proteobacteria.Betaproteobacteria.Burkholderiales.Sutterellaceae	4.02372	Cluster_2	3.69338	1.09737e-06
Bacteroidetes.Bacteroidia.Bacteroidales.Porphyromonadaceae.Odoribacter	3.54618	Cluster_2	3.47341	7.62279e-06
Bacteroidetes.Bacteroidia.Bacteroidales.Porphyromonadaceae	4.43129	Cluster_2	4.09105	1.35736e-08
Firmicutes.Clostridia.Clostridiales.Lachnospiraceae.Blautia	4.11484	Cluster_2	3.56439	0.000320535
Firmicutes.Clostridia.Clostridiales.Lachnospiraceae.Clostridium_XlVb	3.67333	Cluster_2	3.32325	0.001462
Firmicutes.Bacilli.Lactobacillales.Carnobacteriaceae.Carnobacterium	3.73028	Cluster_3	3.65507	2.67309e-10
Actinobacteria.Actinobacteria.Actinomycetales.Micrococcaceae	4.35992	Cluster_3	4.04156	9.83146e-09
Proteobacteria.Betaproteobacteria.Burkholderiales	5.10592	Cluster_3	4.69582	3.70876e-06
Firmicutes	5.83774	Cluster_3	5.37915	1.06269e-08
Proteobacteria.Betaproteobacteria	5.15733	Cluster_3	4.74313	7.91335e-06
Firmicutes.Bacilli.Lactobacillales.Lactobacillaceae	3.41917	Cluster_3	3.35141	5.27724e-07
Proteobacteria.Betaproteobacteria.Burkholderiales.Burkholderiales_incertae_sedis	4.1837	Cluster_3	3.86628	5.56276e-06
Firmicutes.Bacilli.Lactobacillales.Streptococcaceae.Lactococcus	5.69285	Cluster_3	5.37436	4.64451e-12
Proteobacteria.Betaproteobacteria.Burkholderiales.Burkholderiaceae.Ralstonia	4.34645	Cluster_3	3.94557	0.00206633
Proteobacteria.Betaproteobacteria.Burkholderiales.Comamonadaceae.Pelomonas	3.55625	Cluster_3	3.49876	0.000112878
Proteobacteria.Betaproteobacteria.Neisseriales.Neisseriaceae.Uruburuella	2.99603	Cluster_3	3.82436	5.56046e-05
Firmicutes.Bacilli.Bacillales	4.4635	Cluster_3	4.15984	5.3025e-11
Actinobacteria.Actinobacteria.Actinomycetales.Micrococcaceae.unclassified	3.08641	Cluster_3	3.60141	0.00010327
Actinobacteria.Actinobacteria.Actinomycetales	4.43577	Cluster_3	4.10608	1.20721e-08
Firmicutes.Bacilli.Lactobacillales.Leuconostocaceae.Leuconostoc	4.20737	Cluster_3	3.93914	1.32424e-10
Actinobacteria	4.48359	Cluster_3	4.08575	1.51752e-07
Bacteroidetes.Flavobacteriia.Flavobacteriales.Flavobacteriaceae.unclassified	3.38851	Cluster_3	3.60529	1.9265e-05
Bacteroidetes.Sphingobacteriia	2.97442	Cluster_3	3.77318	1.91427e-05
Candidatus_Saccharibacteria.unclassified.unclassified.unclassified.unclassified	2.5673	Cluster_3	3.7526	0.020643
Bacteroidetes.Flavobacteriia.Flavobacteriales	4.13495	Cluster_3	3.85078	3.37772e-08
Candidatus_Saccharibacteria.unclassified	2.5673	Cluster_3	3.74342	0.020643
Bacteroidetes.Flavobacteriia.Flavobacteriales.Flavobacteriaceae.Myroides	3.76279	Cluster_3	3.63209	7.55821e-08
Proteobacteria.Gammaproteobacteria.Pseudomonadales.Pseudomonadaceae	4.12378	Cluster_3	3.82677	0.000239198
Proteobacteria.Betaproteobacteria.Burkholderiales.Oxalobacteraceae	3.58908	Cluster_3	3.49869	0.000240553
Firmicutes.Bacilli.Lactobacillales.Streptococcaceae.Streptococcus	4.29272	Cluster_3	4.00328	5.1929e-09
Candidatus_Saccharibacteria	2.5673	Cluster_3	3.7523	0.020643
Firmicutes.Bacilli.Lactobacillales.Enterococcaceae	3.0447	Cluster_3	3.63117	0.000184964
Proteobacteria.Betaproteobacteria.Burkholderiales.Burkholderiaceae	4.8093	Cluster_3	4.45268	1.64716e-07
Actinobacteria.Actinobacteria.Actinomycetales.Micrococcaceae.Arthrobacter	4.30949	Cluster_3	3.9901	2.35535e-08
Firmicutes.Bacilli.Bacillales.Bacillaceae_1	3.80129	Cluster_3	3.58065	1.48143e-06
Proteobacteria.Alphaproteobacteria.Sphingomonadales.Sphingomonadaceae	4.10737	Cluster_3	3.76763	2.14618e-05
Proteobacteria	5.30184	Cluster_3	4.89302	9.80534e-06
Actinobacteria.Actinobacteria.Actinomycetales.Propionibacteriaceae.Propionibacterium	3.22652	Cluster_3	3.31429	0.00115771
Proteobacteria.Betaproteobacteria.Neisseriales.Neisseriaceae	3.14915	Cluster_3	3.58567	0.00114197
Proteobacteria.Alphaproteobacteria.Rhizobiales	3.62769	Cluster_3	3.59721	3.53666e-06
Proteobacteria.Betaproteobacteria.Burkholderiales.Oxalobacteraceae.Janthinobacterium	3.45359	Cluster_3	3.42039	0.000433381
Firmicutes.Clostridia.Clostridiales.Lachnospiraceae.Dorea	4.06585	Cluster_3	3.69325	8.60477e-05
Proteobacteria.Alphaproteobacteria.Sphingomonadales.Sphingomonadaceae.Novosphingobium	3.9353	Cluster_3	3.68679	1.62608e-06
Proteobacteria.Alphaproteobacteria.Sphingomonadales	4.10737	Cluster_3	3.76761	2.14618e-05
Proteobacteria.Alphaproteobacteria.Rhizobiales.Bradyrhizobiaceae.Bosea	3.16453	Cluster_3	3.61757	1.89879e-05
Proteobacteria.Betaproteobacteria.Burkholderiales.Comamonadaceae.unclassified	2.46444	Cluster_3	4.21392	0.00759293
Firmicutes.Bacilli.Lactobacillales.Carnobacteriaceae	3.78697	Cluster_3	3.67563	3.53302e-10
Actinobacteria.Actinobacteria	4.48348	Cluster_3	4.08567	1.6055e-07
Proteobacteria.Alphaproteobacteria	4.29804	Cluster_3	3.93517	2.95519e-05
Bacteroidetes.Flavobacteriia	4.13495	Cluster_3	3.85078	3.37772e-08
Firmicutes.Bacilli.Lactobacillales.Leuconostocaceae	4.20737	Cluster_3	3.93914	1.32424e-10
Firmicutes.Bacilli.Bacillales.Listeriaceae.Brochothrix	4.12581	Cluster_3	3.85235	5.78879e-09
Proteobacteria.Alphaproteobacteria.Rhizobiales.Bradyrhizobiaceae.Bradyrhizobium	3.15334	Cluster_3	3.68767	2.61341e-05
Proteobacteria.Betaproteobacteria.Burkholderiales.Burkholderiaceae.Burkholderia	4.62303	Cluster_3	4.2928	2.09273e-07
Proteobacteria.Gammaproteobacteria.Pseudomonadales	4.267	Cluster_3	3.95877	0.000345438
Candidatus_Saccharibacteria.unclassified.unclassified.unclassified	2.5673	Cluster_3	3.74418	0.020643
Bacteroidetes.Sphingobacteriia.Sphingobacteriales	2.97442	Cluster_3	3.77189	1.91427e-05
Proteobacteria.Alphaproteobacteria.Rhizobiales.Bradyrhizobiaceae	3.46	Cluster_3	3.59484	2.22832e-06
Actinobacteria.Actinobacteria.Actinomycetales.Propionibacteriaceae	3.23582	Cluster_3	3.40433	0.00221971
Bacteroidetes.Flavobacteriia.Flavobacteriales.Flavobacteriaceae.Flavobacterium	3.50959	Cluster_3	3.58576	9.02066e-10
Firmicutes.Bacilli	5.75427	Cluster_3	5.43513	3.88294e-12
Firmicutes.Bacilli.Lactobacillales	5.73144	Cluster_3	5.41223	3.71284e-12
Firmicutes.Bacilli.Lactobacillales.Streptococcaceae	5.7098	Cluster_3	5.3916	3.49825e-12
Candidatus_Saccharibacteria.unclassified.unclassified	2.5673	Cluster_3	3.74921	0.020643
Bacteroidetes.Sphingobacteriia.Sphingobacteriales.Sphingobacteriaceae	2.8082	Cluster_3	3.96259	0.000659273
Bacteroidetes.Flavobacteriia.Flavobacteriales.Flavobacteriaceae.Chryseobacterium	3.31749	Cluster_3	3.60656	6.26912e-07
Firmicutes.Bacilli.Bacillales.Listeriaceae	4.12581	Cluster_3	3.85235	5.78879e-09
Firmicutes.Bacilli.Lactobacillales.Lactobacillaceae.Lactobacillus	3.41917	Cluster_3	3.35141	5.27724e-07
Proteobacteria.Betaproteobacteria.Burkholderiales.Burkholderiales_incertae_sedis.Aquabacterium	4.1811	Cluster_3	3.86455	5.31602e-06
Proteobacteria.Betaproteobacteria.Neisseriales	3.14915	Cluster_3	3.5732	0.00114197
Proteobacteria.Gammaproteobacteria.Pseudomonadales.Pseudomonadaceae.Pseudomonas	4.12378	Cluster_3	3.82679	0.000232416
Bacteroidetes.Flavobacteriia.Flavobacteriales.Flavobacteriaceae	4.13495	Cluster_3	3.84961	2.25315e-08
