# Supplementary material for: Human colorectal mucosal microbiota correlates with its host niche physiology revealed by endomicroscopy
Source: Sci Rep. 2016 Feb 26;6:21952. doi: 10.1038/srep21952 (PMC4768150; doi:10.1038/srep21952)
Supplement: Supplementary Table S2 [file srep21952-s3.xls]

## Sheet: edge_R
from	to	r	p
Lactococcus	Lactococcus_2	0.969858	8.24604e-43
Lactococcus	Bacteroides_3	-0.643437	2.48059e-09
Lactococcus	Burkholderia	0.849909	2.58804e-20
Lactococcus	Aquabacterium	0.607563	3.10052e-08
Lactococcus	Leuconostoc	0.7749	5.57024e-15
Lactococcus	Lachnospiraceae_2	-0.647816	1.78125e-09
Lactococcus	Lachnospiraceae_3	-0.631685	5.88054e-09
Lactococcus	Brochothrix	0.709762	8.62573e-12
Lactococcus	Arthrobacter	0.918203	1.1937e-28
Lactococcus	Novosphingobium	0.700512	2.08309e-11
Bacteroides	Faecalibacterium	0.64739	1.84001e-09
Bacteroides	Blautia	0.658183	7.95865e-10
Bacteroides	Clostridium_XlVa	0.708058	1.01724e-11
Faecalibacterium	Bacteroides_3	0.687204	6.99479e-11
Faecalibacterium	Blautia	0.711719	7.1266e-12
Faecalibacterium	Pseudobutyrivibrio	0.652347	1.25735e-09
Faecalibacterium	Roseburia	0.736236	5.65831e-13
Faecalibacterium	Ruminococcus	0.694033	3.78742e-11
Faecalibacterium	Lachnospiraceae_2	0.732961	8.0655e-13
Faecalibacterium	Bacteroides_6	0.665825	4.3059e-10
Faecalibacterium	Clostridium_XlVa	0.645423	2.13614e-09
Faecalibacterium	Ruminococcaceae	0.604512	3.78878e-08
Acidovorax	Ralstonia	0.662546	5.61638e-10
Acidovorax	Rhodocyclaceae	0.980126	8.46533e-49
Acidovorax	Pseudomonas	0.650183	1.48599e-09
Acidovorax	Bacteroidetes	0.608456	2.92262e-08
Lactococcus_2	Bacteroides_3	-0.642378	2.68546e-09
Lactococcus_2	Burkholderia	0.829594	1.28588e-18
Lactococcus_2	Leuconostoc	0.796018	2.97547e-16
Lactococcus_2	Lachnospiraceae_2	-0.656389	9.16978e-10
Lactococcus_2	Lachnospiraceae_3	-0.629396	6.92819e-09
Lactococcus_2	Brochothrix	0.729181	1.20635e-12
Lactococcus_2	Arthrobacter	0.898658	1.13258e-25
Lactococcus_2	Novosphingobium	0.665071	4.57834e-10
Bacteroides_3	Lachnospiraceae_2	0.692218	4.46566e-11
Bacteroides_3	Parabacteroides	0.772387	7.72848e-15
Bacteroides_3	Bacteroides_6	0.751825	9.72245e-14
Burkholderia	Aquabacterium	0.616295	1.72622e-08
Burkholderia	Arthrobacter	0.882185	1.33752e-23
Burkholderia	Novosphingobium	0.750164	1.18011e-13
Ralstonia	Rhodocyclaceae	0.638345	3.62184e-09
Ralstonia	Aquabacterium	0.827	2.04019e-18
Ralstonia	Brochothrix	0.606472	3.33166e-08
Ralstonia	Pseudomonas	0.678663	1.47234e-10
Ralstonia	Novosphingobium	0.655206	1.00618e-09
Rhodocyclaceae	Pseudomonas	0.615108	1.87125e-08
Rhodocyclaceae	Bacteroidetes	0.620888	1.25943e-08
Aquabacterium	Leuconostoc	0.674351	2.12373e-10
Aquabacterium	Brochothrix	0.662319	5.72011e-10
Aquabacterium	Pseudomonas	0.679211	1.40473e-10
Aquabacterium	Novosphingobium	0.815784	1.37954e-17
Blautia	Roseburia	0.64252	2.65703e-09
Blautia	Lachnospiraceae_2	0.615175	1.86275e-08
Blautia	Clostridium_XlVa	0.611889	2.32482e-08
Pseudobutyrivibrio	Ruminococcus	0.640573	3.07185e-09
Pseudobutyrivibrio	Lachnospiraceae_2	0.647451	1.83152e-09
Pseudobutyrivibrio	Lachnospiraceae_3	0.697751	2.69254e-11
Leuconostoc	Lachnospiraceae_2	-0.663316	5.27829e-10
Leuconostoc	Brochothrix	0.937623	1.86764e-32
Leuconostoc	Arthrobacter	0.655204	1.00641e-09
Leuconostoc	Pseudomonas	0.76445	2.11716e-14
Leuconostoc	Novosphingobium	0.617793	1.55841e-08
Roseburia	Ruminococcus	0.634182	4.91031e-09
Roseburia	Lachnospiraceae_2	0.765919	1.76226e-14
Roseburia	Lachnospiraceae_3	0.670073	3.0366e-10
Roseburia	Brochothrix	-0.64809	1.7444e-09
Ruminococcus	Lachnospiraceae_2	0.618324	1.50276e-08
Lachnospiraceae_2	Lachnospiraceae_3	0.766864	1.56496e-14
Lachnospiraceae_2	Brochothrix	-0.721464	2.68882e-12
Brochothrix	Pseudomonas	0.786818	1.11039e-15
Parabacteroides	Bacteroides_6	0.655005	1.02215e-09
Parabacteroides	Clostridium_XlVa	0.66829	3.5185e-10
Parabacteroides	Alistipes	0.659796	7.00115e-10
Arthrobacter	Novosphingobium	0.665698	4.35063e-10
Bacteroides	crypt_leakage	-0.288807	0.0160968
Bacteroides	Inflammatory_cell	-0.336495	0.00469844
Ralstonia	Inflammatory_cell	0.276376	0.0215173
Clostridium_XlVa	crypt_leakage	-0.240712	0.0463303
Bacteroides_7	Inflammatory_cell	-0.282379	0.0187321
Fusobacterium	goblet_cell	0.327452	0.00602364
Fusobacterium	crypt_enlarge	-0.247324	0.0404774
Fusobacterium	thick_epithelium	-0.284986	0.0176216
Fusobacterium	crypt_leakage	-0.286723	0.0169139
Fusobacterium	Vessel_leakage	-0.473346	3.99745e-05
