# Supplementary material for: Human colorectal mucosal microbiota correlates with its host niche physiology revealed by endomicroscopy
Source: Sci Rep. 2016 Feb 26;6:21952. doi: 10.1038/srep21952 (PMC4768150; doi:10.1038/srep21952)
Supplement: Supplementary Table S3 [file srep21952-s4.xls]

## Sheet: edge_R
from	to	r	p
Predicted amino acid racemase	Vessel_leakage	-0.340131	0.00424291
Poly-beta-hydroxyalkanoate depolymerase	crypt_leakage	0.337957	0.00451033
Poly-beta-hydroxyalkanoate depolymerase	Inflammatory_cell	0.3529	0.00293775
Mu-like prophage protein gp46	Inflammatory_cell	0.33977	0.00428638
Mu-like prophage DNA circulation protein	Inflammatory_cell	0.334268	0.00499817
Protein involved in biosynthesis of mitomycin antibiotics/polyketide fumonisin	crypt_leakage	0.340543	0.00419386
Protein involved in biosynthesis of mitomycin antibiotics/polyketide fumonisin	Inflammatory_cell	0.338846	0.0043992
Predicted nucleotide kinase	Vessel_leakage	-0.359473	0.00241687
Predicted acyltransferase	asterisk_crypt	0.47756	3.33434e-05
Predicted acyl esterases	Inflammatory_cell	0.338056	0.0044978
Cephalosporin hydroxylase	Inflammatory_cell	0.345069	0.00368722
Uncharacterized protein conserved in bacteria	Inflammatory_cell	0.335809	0.00478901
Flavoprotein involved in thiazole biosynthesis	thick_epithelium	-0.353496	0.00288671
Predicted transcription regulator, contains HTH domain (MarR family)	crypt_leakage	0.351793	0.00303469
Predicted transcription regulator, contains HTH domain (MarR family)	Inflammatory_cell	0.338886	0.00439423
Type IV secretory pathway, VirD2 components (relaxase)	Inflammatory_cell	0.363823	0.00211928
Purine nucleoside permease	Inflammatory_cell	0.363853	0.00211735
Gamma-glutamylcysteine synthetase	Inflammatory_cell	0.347434	0.00344466
Predicted HD phosphohydrolase	thick_epithelium	0.344243	0.00377541
Predicted HD phosphohydrolase	Inflammatory_cell	0.364614	0.00206886
Mu-like prophage protein gp45	Inflammatory_cell	0.334268	0.00499817
Uncharacterized protein conserved in bacteria	Inflammatory_cell	0.376363	0.00143626
Glycosyl transferases, related to UDP-glucuronosyltransferase	Vessel_leakage	-0.34529	0.0036639
Uncharacterized conserved protein	Inflammatory_cell	0.385684	0.00106481
Uncharacterized protein conserved in bacteria	Vessel_leakage	-0.352706	0.00295449
Ethanolamine ammonia-lyase, large subunit	Vessel_leakage	-0.352703	0.00295477
Protein required for the initiation of cell division	Inflammatory_cell	0.405987	0.000537946
Uncharacterized protein conserved in bacteria	crypt_leakage	0.355203	0.00274486
Uncharacterized protein conserved in bacteria	Inflammatory_cell	0.33963	0.00430328
Xanthine dehydrogenase, iron-sulfur cluster and FAD-binding subunit A	Inflammatory_cell	0.345089	0.00368508
Predicted membrane protein	Inflammatory_cell	0.376315	0.00143845
Proteins containing SET domain	crypt_leakage	0.341424	0.00409067
Proteins containing SET domain	Inflammatory_cell	0.342769	0.00393748
Uncharacterized protein conserved in bacteria	thick_epithelium	0.370158	0.00174454
Heme/copper-type cytochrome/quinol oxidase, subunit 4	Inflammatory_cell	0.349009	0.00329122
Predicted extracellular endo alpha-1,4 polygalactosaminidase or related polysaccharide hydrolase	Inflammatory_cell	0.336541	0.0046924
Uncharacterized protein conserved in bacteria	Vessel_leakage	-0.357178	0.00258851
Hydantoin racemase	Inflammatory_cell	0.334939	0.00490612
Predicted periplasmic protein	Inflammatory_cell	0.424064	0.000282161
Predicted transcriptional regulator	asterisk_crypt	0.701479	1.90263e-11
Uncharacterized protein conserved in bacteria	Vessel_leakage	-0.337312	0.00459244
Predicted acyltransferase	Inflammatory_cell	0.363863	0.00211671
Uncharacterized protein conserved in bacteria	Inflammatory_cell	0.34978	0.00321829
Transcriptional repressor of class III stress genes	goblet_cell	0.345816	0.00360896
Uncharacterized conserved protein	Inflammatory_cell	0.371308	0.00168324
ABC-type uncharacterized transport system, permease component	Inflammatory_cell	0.341235	0.00411261
Uncharacterized conserved protein	Inflammatory_cell	0.342115	0.00401134
Aromatic ring-cleaving dioxygenase	Inflammatory_cell	0.35145	0.00306523
Uncharacterized protein conserved in bacteria	Inflammatory_cell	0.334293	0.00499479
Predicted dioxygenase of extradiol dioxygenase family	Inflammatory_cell	0.34904	0.00328817
Predicted membrane protein	Inflammatory_cell	0.341991	0.00402544
Uncharacterized protein, possibly involved in glyoxylate utilization	Inflammatory_cell	0.338905	0.00439194
Ferredoxin-like protein	Inflammatory_cell	0.351345	0.00307474
Xanthine dehydrogenase, molybdopterin-binding subunit B	Inflammatory_cell	0.342747	0.00393994
Predicted 3-hydroxylacyl-(acyl carrier protein) dehydratase	Inflammatory_cell	0.388871	0.000959307
Putative copper export protein	Inflammatory_cell	0.340408	0.00420995
